# Supplementary material for: Impact of Microstructure on Sensing Performance of Fiber-Based Iontronic Pressure Sensors: A Comparative Study
Source: Sensors (Basel). 2025 Nov 3;25(21):6711. doi: 10.3390/s25216711 (PMC12609514; doi:10.3390/s25216711)
Supplement: Supplementary file 1 [file sensors-25-06711-s001.zip]

Archive with 1 entries (1 files):
- sensors-3916336-supplementary.pdf
